# Supplementary material for: When a Small Amount of Comonomer Is Enough: Tailoring the Critical Solution Temperature of LCST-Type Thermoresponsive Random Copolymers by PEG Methyl Ether Methacrylate with 1100 g/mol Molecular Weight
Source: Materials (Basel). 2025 Jan 15;18(2):372. doi: 10.3390/ma18020372 (PMC11766903; doi:10.3390/ma18020372)
Supplement: Supplementary file 1 [file materials-18-00372-s001.zip]

Archive with 2 entries (2 files):
- materials-3412885-supplementary.pdf
- materials-3412885-supplementary_Figures_S14-S16.pptx
